# Supplementary material for: Simulation models predict that school-age children are responsible for most human-to-mosquito Plasmodium falciparum transmission in southern Malawi
Source: Malar J. 2018 Apr 3;17:147. doi: 10.1186/s12936-018-2295-4 (PMC5883608; doi:10.1186/s12936-018-2295-4)
Supplement: Supplementary file 2 — Additional file 2. Summary of age-specific infectiousness data from membrane- and skin-feeding studies. Table providing abstracted data from a literature review of membrane- and skin-feeding studies, especially those that provided data on differential infectivity by age and any calculations of human contributions to the infectious or transmission reservoirs. [file 12936_2018_2295_MOESM2_ESM.xlsx]

## Sheet: Data table
Source	Country	Level of malaria endemicity	Study dates	Human selection	Detail on selection	Gametocyte detection	LOD gametocyte detection	n Humans fed upon	n Human experiments included in analysis	Blood feeding method	Mosquito species	n (mosquitoes fed per person)	n (minimum mosquitoes per person required to survive to dissection)	Days from feeding to dissection	Detail on blood feeding method	Human infection status	Human age group	Percent of people who infected at least one mosquito (with oocysts)	Percent of people who infected at least one mosquito (with sporozoites)	Number of fed mosquitoes with known status	Percent mosquitoes infected (total)	Percent mosquitoes infected (by "infectious" people)	Mean oocyst burden	Other outcome of interest	Reservoir calculated	Calculation method	Age groups	Overall population age distribution	% contribution to reservoir
Draper 1953 [36]	Nigeria	Hyperendemic Crude parasite prevalence by age 0-1: 28% 1-4: 81% 5-10: 68% 11-15: 64% >15: 16%	1951	Gametocyte carriers, <=10 yrs	Gametocyte carriers identified in a survey, all children <10 yrs of age, mostly in 3-10 yrs age group. "Majority were selected in that they were known to carry gametocytes on the day of the mosquito feeding or on previous days"	Microscopy (~0.05 c.mm of a thick film for selection, density was classified by reading up to 1 c.mm at day of testing)	100/uL (author-defined limit of accuracy)	37	37	Direct skin feeding	An. gambiae s.s.	2017-10-20	1	2017-10-16	Batches of 10-20 wild An. gambiae aged 1-2 days fed directly on skin then stored with sugar water and dissected 10-16 days later	Gametocyte carrier by microscopy	0-1 1-4 5-10	NR	NR	6 76 131	with sporozoites or oocysts 0% 17% 5%	NR	NR	NR	Mosquito infection probability (assumes homogeneous mosquito biting)	% probability of a mosquito becoming infected after feeding in general population = % gametocyte carriers in population * % gametocyte carriers at density <100/uL * probability of mosquito infection at <100/uL + % gametocyte carriers in population * % gametocyte carriers at density >100/uL * probability of mosquito infection at >100 uL (calculation was not age-specific) % gametocyte carriers in t…	Total	Ref 1931 Nigerian census	0.5-1.2% likelihood of mosquito being infected after feeding
Muirhead-Thomson 1954 [40]	Ghana (Gold Coast)	High - Prevalence of gametocyte carriage in the village was 40.4% in <1 yr olds, decreasing with age to 5.9% in 15+ yrs	1952	Gametocyte carriers	Gametocyte carriers selected after village screening	Microscopy per 200 thick smear fields	NR	32	32	Direct skin feeding	An. gambiae	40-50	NR	2017-04-07	Lab-bred An. gambiae fed directly on skin in batches of 40-50, then dissected 4-7 days later. Multiple batches of mosquitoes were fed some some of the participants	Microscopy+ gametocyte carriers	Age-specific results not reported	NR	NR	NR	NR	NR	NR	NR	N/A	N/A	NR	NR	NR
Muirhead-Thomson 1957 [10]	Liberia	"Hyperendemic", transmission throughout the year	1955-1956	1) Random village volunteers 2) Clinic visitors (all indications) 3) Random school-children	1) Random volunteers recruited for immediate feeding by a research visiting the village with hungry mosquitoes (n=77) 2) Any first-time visitors to a health clinic, for any health indication (n=216) 3) School-children selected at random from within a school and brought in for sampling (n=54)	"Routine blood films" taken on "many of the subjects" but none reported here	NR	347	347	Direct skin feeding	An. gambiae	40-50	0	Variable	Lab-bred An. gambiae fed directly on skin in batches of 40-50, then batches of these were dissected every few days to check for oocyst development	Any (oversampled health clinic visitors)	0-4 yrs 5-14 yrs 15+ yrs	(oocysts or sporozoites) 28% (of 28) 12% (of 100) 5.5% (of 219)	NR	NR	NR	(with oocysts) 19.1% 23.3% 20.1%	2.4 (range: 1-8) 3.0 (range: 1-28) 5.8 (range: 1-33)	NR	Infectious	Na * % age group that is infectious	0-4 5-14 15+	15% 25% 60%	40% 28.6% 31.4%
Graves 1988 [37]	Papua New Guinea	Mixed P. falciparum (~1/3 infected) and P. vivax (~9% infected)	1983-1985	General population	Random village surveys	Microscopy (details not provided)	NR	201	201	Membrane feeding, then direct feeding	An. farauti	20-30	NR	2017-07-09	Finger prick blood immediately fed to starved An. farauti mosquitoes; dissected at 7-9 days for oocysts. Switched to direct skin feeding after initial membrane feeds were not highly successful	Any	0-4 (n=19) 5-9 (n=35) 10-19 (n=62) 20+ (n=85)	See comments	NR	NR	NR	NR	NR	NR	N/A	Age-specific contributions not calculated	NR	NR	NR
				P. falciparum gametocyte carriers	Selected from among hospital outpatients and from the gametocyte carriers identified in the village surveys	Microscopy (details not provided)	NR	31	31	Membrane feeding, then direct feeding	An. farauti	20-30	NR Mean: 10.9	2017-07-09	Finger prick blood immediately fed to starved An. farauti mosquitoes; dissected at 7-9 days for oocysts. Switched to direct skin feeding after initial membrane feeds were not highly successful (avg. 10.9 mosquitoes/person)	Gametocyte carrier by microscopy	0-4 (n=9) 5-9 (n=7) 10-19 (n=5) 20+ (n=7)	56% (of 9) 29% (of 7) 60% (of 5) 29% (of 7)	NR	58 61 80 112	10.3% (of 58) 3.3% (of 61) 22.5% (of 80) 8.0% (of 112)	18.8% (of 32) 8% (of 25) 28.6% (of 63) 31.0% (of 29)	In positive mosquitoes: 2.5 1.5 39.5 3.1	NR	N/A	Age-specific contributions not calculated	NR	NR	NR
Gamage Mendis 1991 [11]	Sri Lanka	Epidemic and unstable (all cases were assumed to be symptomatic)	1986-1988	Clinical infections of P. falciparum, with few subpatent gametocyte carriers tested	Symptomatic cases attending a malaria clinic that were microscopy positive for P. falciparum; primarily only included patent gametocyte carriers after finding low infectivity in subpatent people tested	Microscopy (400 fields at 10X1000 magnification or until 50 parasites counted)	NR	79	79	Direct skin feeding	An. tessellatus	~30	5 Mean: 12	2017-09-12	Batches of ~30 An. tessellatus fed, dissected 9-12 days after; only included if at least 5 mosquitoes survived (average 12)	Clinical P. falciparum cases, primarily gametocyte carriers by microscopy (a few gct negatives tested)	0-5 (n=2) 6-20 (n=35) 21-50 (n=38) >50 (n=4)	NR	NR	NR	3% (SD 14) 4% (SD 15) 4% (SD 15) 4% (SD 12)	NR	0.08 (SD 0.4) 1.1 (SD 8.4) 0.7 (SD 4.5) 0.3 (SD 0.9)	Per gametocyte infectivity: 81.8 946.6 374.0 250.4	Mosquito infection probability (assumes homogeneous mosquito biting)	Average infectivity by age * incidence rate among the age group * size of age group in population	0-5 yr 6-20 yrs 21-50 yrs >50 yrs	20.8% 32.1% 40.2% 6.9%	8.2% 48.8% 39.2% 3.8%
Githeko 1992 [12]	Kenya	Holoendemic, collected during rainy season, prevalence expected to be >80% in kids <5 yrs	NR, pre-1992	General population	All ages and sexes included, small number of infants <1 yr excluded after low infectiousness early in the study. All selected without knowledge of parasite status	Microscopy of thick smear (per 300 WBCs, with at least 200 fields read)	NR	343	343	Direct skin feeding	An. gambiae	100	20 for oocysts, remainder for sporozoites	8 for oocysts, 15 for sporozoites	100 mosquitoes fed; 20 dissected for oocysts at 8 days; the surviving remainder at day 15 underwent ELISA testing for csp	Any	<1 yr (n=19) 1-4 yrs (n ?) 5-9 yrs (n ?) 10-14 (n ?) 15-21 (n ?) >21 (n ?)	0% 42.6% 28.2% 18.8% 25.9% 20%	0% 18.6% 14.8% 9.4% 7.7% 7.8%	NR	NR	0% 16% 14% 7% 3% 5%	In positive mosquitoes: NR 3.5 (95% CI: 2.7-4.5) 4.5 (95% CI: 3.6-4.5) 2.9 (95% CI: 2.3-3.6) 1.1 (95% CI: 0.9-1.3) 1.7 (95% CI: 0.8-3.3)	NR	Mosquito infection probability (sporozoite) (assumes homogeneous mosquito biting)	Na * % age group that is infectious * % mosquitoes infected by infectious people in that age group	<1 yr 1-4 yrs 5-9 yrs 10-14 yrs 15-21 yrs >21 yrs	NR 13% 17% 14% 13% 40%	0% 38.1% 33.9% 9.0% 2.7% 16.3%
Boudin 1993 [13]	Burkina Faso	High, ~63% P. falciparum prevalence overall in >5 population; EIR 25-350	NR, pre-1993	Volunteer families in community	107 families selected among volunteers, excluding children <5 yrs (range: 5-67 yrs tested). n=120 children aged 5-14 yrs; n=113 young adults 15-29 yrs; n=89 adults >29 yrs	Microscopy of 75 fields at 500X magnification	3/uL	322	322	Membrane feeding	An. gambiae s.s.	~200	14 Mean 33 (SD 8)	9	Lab-reared mosquitoes from original wild-caught An. gambiae s.s. Heparinized blood fed through Parafilm to ~200 mosquitoes; engorged females kept for 9 days with 10% sucrose solution and a rabbit blood meal on day 5. Dissected on day 9 for oocysts	Any	<5 (NONE) 5-14 (n=120) 15-29 (n=113) >29 (n=89)	Not tested 55.8% (SD 9.0) 44.2% (SD 9.3) 43.8% (SD 10.5)	NR	NR	NR	Not tested 11.4% (range: 1.5-56.2) 13.4% (range: 2.5-85.7) 9.9% (range: 3-41.1)	Not tested 1.76 (range: 1-38) 1.70 (range: 1-31) 2.11 (range: 1-56)	Per gametocyte infectiousness: Not tested 0.040 0.047 0.056	Infectious	% contribution = Na * % infectious_a	0-4 5-14 15-29 >29	16.6% 28.5% 25.6% 29.3%	Not tested 39.75% 28.25% 32%
Tchuinkam 1993 [34]	Cameroon	NR; primarily P. falciparum (90.5%) among clinic visitors	Oct 1990 - Jan 1993	Clinical gametocyte carriers	Gametocyte carriers identified by thick film microscopy among those presenting at a dispensary with malaria-like complaints. Mean age 19.5 yrs, range 4-60 yrs	Microscopy (thick films, count per 1000 WBC, assuming 8000 WBC/uL)	8/uL	171	139	Membrane feeding	An. gambiae s.s.	NR	20 Mean: 37 Range: 20-88	7	Local 5 day old An. gambiae s.s. mosquitoes fed by membrane feeding at 12AM for 15 min; fed mosquitoes were kept with sucrose and dissected for oocysts by microscopy after 7 days	Clinical P. falciparum gametocyte carriers	5-10 yrs 11-15 yrs 16-25 yrs >25 yrs	Total: 62% Avg. age not significantly different for infectious vs. non-infectious groups	NR	5149	12.8% (SD 7.2) 10.6% (SD 5.2) 14.5% (SD 5.4) 6.1% (SD 3.2)	NR	NR	NR	None	N/A	NR	NR	NR
Mulder 1994 [43]	Cameroon	NR	NR, pre-1994	Clinical gametocyte carriers	P. falciparum gametocyte carriers (by thick film microscopy) identified among those reporting to a dispensary each day. Membrane feeds were carried out with autologous plasma and the plasma replaced by people without malaria exposure (donors from Holland)	Microscopy (thick films counting til 1000 WBCs, assuming 8000 WBC/uL)	8/uL	65	65	Membrane feeding	An. gambiae s.s.	NR	20 Mean: 33	7	Two lots of 2mL venous blood, fed to An. gambiae s.s. mosquitoes with 1) own plasma, 2) plasma of donors without malaria exposure. Mosquitoes fed for 15 min, then fed mosquitoes kept with sucrose until dissection at 7 days for oocysts by microscopy. Only those experiments where at least one mosquito with an oocysts was observed in either autologous or donor experiment were analyzed	Clinical P. falciparum gametocyte carriers	<=15 yrs >15 yrs	NR	NR	NR	NR	NR	NR	Reduction associated with TBI per age group (reduction in % mosquitoes infected in OWN vs. donor plasma experiments) 17.6% 51.4%	None	N/A	NR	NR	NR
Haji 1996 [38]	Tanzania	Holoendemic	1992-1994	Oversampled P. falciparum gametocyte carriers, some non-carriers included	For village screening - random selection of household clusters of 10; selected individuals >3 months of age; for net trapping of mosquitoes, children <2 yrs were excluded, with gametocyte carriers oversampled and a smaller sample of gct-negatives	Microscopy (200 fields of a thick smear, calculated densities per 1000 WBCs)	NR	107	107	Bed net traps for natural feeding collection	An. funestus and An. gambiae s.l. (naturally feeding)	Mean 30.5 An. funestus and 36.0 An. gambiae s.l. per person over 3 weeks	NR	Method 1: 5-7 Method 2: 2-3	Individuals slept alone under bed nets with holes in them from Sun-Thurs for 3 weeks, mosquitoes were collected each morning, taken back to the lab, and fed sucrose solutions until dissected. Time of dissection varied through the study (either 5-7 days with normal microscopy, or 2-3 days until digestion of blood meal and stored for batch examination). Mean of 30.5 An. funestus mosquitoes and 36.0…	Any (oversampled gametocyte carriers at 14% vs. population prevalence of 9.5%)	NR	No age-specific infection parameters reported, stated age was not significantly correlated with oocyst presence or density	NR	NR	NR	NR	NR	NR	None	N/A	NR	NR	NR
Toure 1998 [35]	Mali	Intense during the rainy season; avg parasite prevalence by microscopy was 48.7% in 1994 and 34.0% in 1995	Jul - Oct 1994 Jul - Oct 1995	Gametocyte carriers	Village families selected each season, screened sequentially by age/family for gametocytes in smears, with slides selected at random until at least 7 gametocytemic volunteers were identified, with bloodfeeding taking place on the same day.	Microscopy	NR	NR	96	Direct skin feeding	An. gambiae s.l.	~30	5 (range: 5-10)	8	F1 progeny of wild-caught An. gambiae s.l.; 3 pints of ~30 fed directly on each of ~7 gametocyte carriers for 10-15 minutes. 8 days after feeding ~10 (range 5-10) mosquitoes were dissected and screened for oocysts by microscopy	Gametocyte carriers (from village screening)	2-9 (n=42) 10-18 (n=30) >18 (n=24)	81.0% 80.0% 58.3%	NR	NR	45.7% 48.3% 36.9%	NR	Among infected mosquitoes ~6.1 ~6.7 ~2.8	NR	None	N/A	NR	NR	NR
Drakeley 1999 [33]	The Gambia	NR	1992-1994	Clinical gametocyte carriers	Clinic attendees recruited, checked by microscopy for gametocytemia; recruited either at presentation or 7 d after treatment; excluded children <1 yr of age	Microscopy (100 fields thick film stained with Field's, 1 parasite/field was taken as 500 parasites/uL)	5/uL	143	87	Membrane feeding	F1 progeny of wild mosquitoes from an area of primarily An. gambiae s.s.	50	15	8	Venous blood fed to n=50 F1 progeny of wild mosquitoes; dissected day 8 after feeding; samples were only included if 15+ mosquitoes survived to dissection	Gametocyte carriers by microscopy	1-4 5-14 15+	54.1% (20/37) 59.5% (25/42) 100% (8/8)	NR	NR	NR	20.5% (range 2.9-44.0%) 26.2% (range 3.2-61.5%) 30.7% (range 3.7-77.4%)	8.9 (range: 1-55) 9.7 (range: 1-60.4) 9.5 (range: 1-25.7)	NR	See Drakeley 2000 row for The Gambia	N/A	N/A	N/A	N/A
Drakeley 2000 [14]	The Gambia - note that these are the same as results from Drakeley 1999	"Intense and seasonal"	1992-1994	Clinical gametocyte carriers	Clinic attendees recruited, checked by microscopy for gametocytemia; recruited either at presentation or 7 d after treatment	Microscopy (magnification and fields not specified)	NR	NR	134	Membrane feeding	F1 progeny of wild mosquitoes from an area of primarily An. gambiae s.s.	NR	5	7	Venous blood fed to F1 progeny of wild mosquitoes; included if at least 5 mosquitoes survived to 7 d dissection	Gametocyte carrier by microscopy	1-4 5-9 10-19 20+	55.4% (of 65) 60.5% (of 43) 50% (of 16) 80% (of 10)	NR	NR	NR	NR	NR	NR	Infectious	% contribution by age = % of population_age * % gametocyte carriers_age * % infectious gametocyte carriers_age	1-4 5-9 10-19 20+	13.7% 15.3% 24.8% 43.1%	17.5% 21.7% 22.2% 37.9%
	Tanzania	"Intense and perennial"	1992-1999	Clinical gametocyte carriers	Clinic attendees recruited, checked by microscopy for gametocytemia; recruited either at presentation or whenever gametocytemic at subsequent weekly visits	Microscopy (magnification and fields not specified)	NR	NR	117	Membrane feeding	An. gambiae s.l.	NR	5	7	Venous blood fed to colony-bred Anopheles gambiae s.l; included if at least 5 mosquitoes survived til dissection	Gametocyte carrier by microscopy	1-4 5-9 10-19 20+	43.9% (of 57) 53.8% (of 26) 31.6% (of 19) 26.7% (of 15)	NR	NR	NR	NR	NR	NR	Infectious	% contribution by age = % of population_age * % gametocyte carriers_age * % infectious gametocyte carriers_age	1-4 5-9 10-19 20+	10.1% 14.6% 24.7% 47.6%	30.9% 25.2% 15.7% 28.1%
Bonnet 2003 [15]	Cameroon	"Permanent and moderate" 17-170 infective bites per person per year depending on local habitat; parasite prevalence was: Bondi: ~50% both seasons Mengang: 81.8% in high, 58.2% in low	1998-2000	Community-based families	Families selected after completing full village censuses, longitudinally followed in both high and low season in 1998, 1999, and 2000	Microscopy per 3000 WBC (assuming 6000 WBC/uL)	2/uL	685	673	Direct skin feeding	An. gambiae	30	20	7	Lab reared An. gambiae, n=30 fed per person on inside thigh, examined after 7 days; if <20 mosquitoes survived, the experiment was excluded	Any	0-4 5-9 10-14 15-24 25-44 >44 Total	13.3% 14.5% 6.0% 8.0% 2.2% 1.6% 8%	NR	Total: 20191	Total: 2%	25.9% 28.8% 22.7% 13.2% 7.1% 13.3% Total: 21.1%	NR		Mosquito infection probability (assumes homogeneous mosquito biting)	% contribution = Nage * % infectious_age * % mosquitoes infected by an infectious person_age	0-4 5-9 10-14 15-24 25-44 >44	17.8% 16.8% 13.7% 17.6% 19.9% 14.2%	35.0% 40.1% 10.7% 10.6% 1.8% 1.7%
Coleman 2004 [39]	Thailand	Low, with roughly equal P. falciparum (3.3%) and P. vivax (4.5%), and a little P. malariae	2000-2001	Microscopy+ selection compared to microscopy- controls	Adults and children in a village underwent Plasmodium surveillance by microscopy to determine prevalences of P. falciparum and P. vivax. All people with positive blood films were invited to membrane feeding, at which point venous blood was collected (usually 1-3 days after initial blood film)	Microscopy per 500 WBC (assuming 7000 WBC/uL)	14/uL	70 Pf 52 Pv 6 Pm 4 Pf/Pv 167 controls	70 Pf 52 Pv 6 Pm 4 Pf/Pv 167 controls	Membrane feeding	An. dirus	100	NR, but the avg based on table 1 is between 30-40	7	Lab colony of An. dirus Peyton and Harrison transported from Bangkok to the field site in groups of 100, then fed at 6-8 days old by membrane feeding. Engorged mosquitoes were returned to insectary and dissected 7 days later.	Microscopy+ vs. microscopy- controls	Age-specific results not reported Total with P.f gct+ Total with P.f gct- Microscopy -	10.5% (of 19) 9.8% (of 51) 1.2% (of 167)	NR	640 1617 6953	0.47% 0.43% 0.03%	Any P.f: 4.5% (10/222)	NR	NR	Infectious / mosquito infection probability	% contribution = Infected proportion * Infectious proportion among infected * Proportion mosquitoes infected by those that were infectious (not calculated for age groups)	NR	NR	NR
Schneider 2007 [42]	Lab-cultured gametocytes	N/A	NR	Lab-cultured gametocytes	Serial dilutions of lab-reared P. falciparum NF54 gametocytes obtained from in vitro cultures	QT-NASBA (for Pfs25 mRNA)	0.02-0.1/uL	3 experiments of serial dilutions	3 experiments of serial dilutions	Membrane feeding	An. stephensi	50-100	50	2017-07-09	Serial dilutions of lab-reared gametocytes fed by membrane feeding system to 3-5 day old An. stephensi moquitoes starved for 1-2 hours before feeding and kept on glucose until dissected for microscopic oocyst identification on days 7-9	Gametocyte+ (in vitro dilutions)	N/A - in vitro	N/A	N/A	NR	See comments	N/A	Range: 1-4 Only 14% had >1 oocyst	NR	None	N/A	NR	NR	NR
	Kenya	NR	Nov-Dec 2004	Post-treatment children with uncomplicated malaria	Clinically infected children treated in a 4-arm trial for uncomplicated P. falciparum malaria, enrolled for membrane feeding experiments at 14 days post-treatment. Median age 2.8 yrs, with IQR 2-4 yrs	QT-NASBA (for Pfs25 mRNA)	0.02-0.1/uL	100	100	Membrane feeding	An. gambiae s.s.	~150	exactly 30/person	7	Venous blood samples fed to ~150 locally reared 4-5 day old An. gambiae s.s. through membran feeder for 10-15 min; fully fed mosquitoes were kept on glucose for 7 days until 30 were randomly selected for oocyst identification by microscopy	Clinical P. falciparum 14 d post-treatment	"Children" Median: 2.8 yrs IQR: 2-4 yrs	62% Microscopic gcts: 76% (19/25) QT-NASBA+ submicroscopic gcts: 70% (35/50) No detected gcts: 32% (8/25)	NR	NR	Microscopic gcts: 8.3% Submicroscopic gcts: 4.1% No detected gcts: 1.7%	NR	Range: 1-13 26% infected mosquitoes had >1 oocyst	NR	Mosquito infection probability (assumes homogeneous mosquito biting)	% mosquitoes infected by the group * prevalence of subgroup in the population	Gametocyte density Microscopic Submicroscopic Sub-QT-NASBA	25% 50% 25%	45.3% 45.3% 9.5%
Ouedraogo 2009 [41]	Burkina Faso	Holoendemic, EIR 300-500	Sept-Nov 2005	Children <14 yrs randomly selected	Children <14 yrs randomly selected from existing village census lists and recruited for membrane feeding. Enrolled 80 children aged 2.9-13.6 yrs	QT-NASBA (for Pfs25 mRNA) and microscopy (per 1000 WBCs assuming 8000 WBC/uL)	QT-NASBA: 0.02-0.1/uL Microscopy: 8/uL	80	74	Membrane feeding	An. gambiae s.s.	~50	10	7	Local colony-reared 4-5 day old An. gambiae s.s mosquitoes fed on 3mL venous blood in membrane feeding; fully fed mosquitoes after 10-15 min were selected and kept on glucose for 7 days til dissection for oocysts by microscopy	Any	2-14 yrs n=24 w/ microscopic gcts n=44 w/ submicroscopic gcts n=5 w/o detected gcts	Microscopic gcts: 68.2% Submicroscopic gcts: 31.7% No detected gcts: 0%	NR	Microscopic gcts: 683 Submicroscopic gcts: 1202 No detected gcts: 151	Microscopic gcts: 13.2% Submicroscopic gcts: 2.3% No detected gcts: 0%	NR, but noted to be significantly higher for those carrying microscopic gcts vs. submicroscopic gcts	NR	NR	Mosquito infection probability (assumes homogeneous mosquito biting)	% infected mosquitoes by the group * prevalence of subgroup in the population	Gametocyte density: Submicroscopic Microscopic	60.3% 32.9%	24.2% 75.8%
Gaye 2015 [16]	Senegal	Hypo-endemic, concentrated in rainy season; microscopy prevalence of 49.0%	2010	Random people, excluding children <5 yrs	Families selected, but children under 5 were not included	Microscopy (reading 200 fields)	2-4/uL	192	187	Direct skin feeding	An. arabiensis	25	20	7	Lab reared An. arabiensis; n=25 fed per person, but in the end only 20 were included for each individual	Any	0-4 (NONE) 5-9 (n=43) 10-14 (n=44) 15-24 (n=31) 25-44 (n=37) 45+ (n=32)	Not tested 11.6% 13.6% 6.5% 2.7% 12.5%	NR	None 860 880 620 740 640	Not tested 1.6% 2.3% 3.5% 0.4% 1.1%	NR	NR		Mosquito infection probability (assumes homogeneous mosquito biting)	% contribution = Na * % mosquitoes infected_a	<5 5-9 10-14 15-24 25-44 45+	19.3% 17.0% 12.3% 17.3% 20.3% 13.8%	Not tested 19.7% 19.9% 43.7% 5.9% 10.8%
Ouedraogo 2016 [17]	Burkina Faso	Very high, average 87.3% prevalence by PCR	Jan 2007 - Feb 2008	Random village volunteers in 4 age categories	"Randomly recruited" from 4 age groups; individuals were invited to participate, and the first to arrive were enrolled until the sample size was reached. Participants who did not arrive for follow-up visits were replaced by individuals in the same age category from the same village. Studies done at start of rainy season, peak of rainy season, and dry season	QT-NASBA (for Pfs25 mRNA) and microscopy (per 500 WBCs assuming 8000 WBC/uL)	QT-NASBA: 0.01-0.02/uL Microscopy: 16/uL	130	307 (57% of individuals contributed at all 3 time points, 22% contributed twice)	Membrane feeding	An. gambiae s.s.	~50	Avg. 39.3 per experiment (range: 14-65)	7	3mL of venous blood fed through membrane to max of 50 mosquitoes for 10-15 min; fed mosquitoes stored for 7 days til dissection	Any	<5 yrs 5-14 yrs 15-30 yrs >30 yrs	60% (of 40) 46.1% (of 102) 21.0% (of 95) 12.9% (of 70)	NR	1565 4058 3671 2785	18.5% 11.4% 3.9% 0.7%	NR	NR	Adjusted OR for proportion of mosquitoes infected: 1.0 1.40 (95% CI: 0.89-2.20) 0.56 (95% CI: 0.31-1.01) 0.10 (95% CI: 0.03-0.37)	Mosquito infection probability (assumes homogeneous mosquito biting)	Na * average proportion of mosquitoes infected by a person in that age group	<5 yrs 5-14 yrs 15-30 yrs >30 yrs	20% 30% 25% 25%	44.8% 41.3% 11.7% 2.2%
Gonçalves 2017 [18]	Burkina Faso	Villages of Laye and Balonghin, very high prevalence with intense seasonality (83.8% wet season and 50.5% dry season prevalence by 18S qPCR)	Dry season: May-Jun 2013 and wet season: Oct-Nov 2014	Recruited regardless of parasite status	Recruited in age groups 2-5, 5-15, and >15 years regardless of parasite status. All subjects had asexual parasite density quantified by qPCR for 18S. Excluded people with serious clinical disease requiring immediate treatment	QT-NASBA for Pfs25 and microscopy (100 fields)	NR	Dry season: 200 Wet season: 200	Dry: 198 Wet: 196	Membrane feeding	Locally reared An. gambiae	NR	Median dissected (IQR) Dry: 91 (79 - 97) Wet: 41 (35 - 46)	6-8 days	Venous blood samples used in whole blood membrane feeding assays. 400-500 uL blood offered to female An. gambiae immediately after venipuncture via an artificial membrane. Mosquitoes transferred to storage cups by aspiration, kept at 29C with access to glucose solution prior to dissection in ~1 week for microscopic assessment for oocysts	Any	Dry season <5 yrs 5-15 yrs >15 yrs Wet season <5 yrs 5-15 yrs >15 yrs	8.3% (4/48) 9.0% (9/100) 2.0% (1/50) 6.7% (3/45) 7.0% (7/100) 6.0% (3/50)	NR	4263 8707 4261 1832 3979 1893	0.7% (29/4263) 0.8% (74/8707) 0.2% (7/4261) 2.2% (40/1832) 1.8% (73/3979) 0.4% (8/1893)	Median by season (range) Dry: 4% (1 - 27%) Wet: 23% (2 - 50%)	Median (range) by season Dry: 2 (1-22) Wet: 3 (1-71)	Incidence rate ratio of mosquito biting by age 1.0 (ref) 7.7 (95% CI: 2.9 - 20.8) 20.9 (95% CI: 7.7 - 57.4)	Transmission (measured mosquito exposure by age)	% contribution = combination of population age structure, age-specific relative exposure to mosquitoes, and age-specific probability of infection transmission in a single blood meal Tested 1066 mosquito blood meals to identify human source using short tandem repeat multiplex PCR, successful in 966 mosquitoes, successfully matched to host in 666 mosquitoes, see 'other outcome of interest' for resu…	Dry season <5 yrs 5-15 yrs >15 yrs Wet season <5 yrs 5-15 yrs >15 yrs	Standard adjustment for Sub-Saharan Africa	2.9% 45.8% 51.3% 3.9% 41.1% 55.0%
	Kenya	Mbita, seasonal transmission of moderate intensity (25.7% dry season and 28.2% wet season prevalence by microscopy)	Dry season: Feb-Apr 2014 and wet season: May-Jul 2014	Recruited regardless of parasite status	Recruited in age groups 2-5, 5-15, and >15 years regardless of parasite status. All subjects had asexual parasite density quantified by microscopy (qPCR failed due to local electricity issues). Excluded people with serious clinical disease requiring immediate treatment	Microscopy (200 fields)	NR	Dry season: 202 Wet season: 202	Dry: 202 Wet: 200	Membrane feeding	Locally reared An. gambiae	NR	Median dissected (IQR) Dry: 30 (28 - 49) Wet: 30 (27 - 46)	6-8 days	Venous blood samples used in whole blood membrane feeding assays. 400-500 uL blood offered to female An. gambiae immediately after venipuncture via an artificial membrane. Mosquitoes transferred to storage cups by aspiration, kept at 29C with access to glucose solution prior to dissection in ~1 week for microscopic assessment for oocysts	Any	Dry season <5 yrs 5-15 yrs >15 yrs Wet season <5 yrs 5-15 yrs >15 yrs	4.9% (2/41) 5.1% (3/59) 2.0% (2/102) 0% (0/49) 2.0% (1/50) 1.0% (1/101)	NR	1468 2292 3311 1937 1674 3231	0.1% (2/1468) 0.9% (21/2292) 0.1% (5/3311) 0% (0/1937) 0.2% (3/1674) 0.06% (2/3231)	Median by season (range) Dry: 2% (2 - 57%) Wet: 7%, 80%	Median (range) by season Dry: 4 (1-197) Wet: 2 (1-4)	Incidence rate ratio of mosquito biting by age 1.0 (ref) 2.3 (95% CI: 0.8 - 6.2) 2.1 (95% CI: 0.7 - 5.7)	Transmission (measured mosquito exposure by age)	% contribution = combination of population age structure, age-specific relative exposure to mosquitoes, and age-specific probability of infection transmission in a single blood meal Tested 808 mosquito blood meals to identify human source using short tandem repeat multiplex PCR, successful in 689 mosquitoes, successfully matched to host in 428 mosquitoes	Dry season <5 yrs 5-15 yrs >15 yrs Wet season <5 yrs 5-15 yrs >15 yrs	Standard adjustment for Sub-Saharan Africa	2.9% 73.5% 23.6% 0% 59.7% 40.3%
	Kenya	Kilifi, low transmission overall with slight increases during wet season months (37.4% dry season and 38.3% wet season prevalence by 18S qPCR)	Dry season: Jan-Apr 2014 and wet season: May-Dec 2014	Recruited regardless of parasite status	Recruited in age groups 2-5, 5-15, and >15 years regardless of parasite status. All subjects had asexual parasite density quantified by qPCR for 18S. Excluded people with serious clinical disease requiring immediate treatment	QT-NASBA for Pfs25 and microscopy (100 fields)	NR	Dry season: 139 Wet season: 274	Dry: 139 Wet: 274	Membrane feeding	Locally reared An. gambiae	NR	Median dissected (IQR) Dry: 17 (11 - 31) Wet: 28 (19 - 35)	6-8 days	Venous blood samples used in whole blood membrane feeding assays. 400-500 uL blood offered to female An. gambiae immediately after venipuncture via an artificial membrane. Mosquitoes transferred to storage cups by aspiration, kept at 29C with access to glucose solution prior to dissection in ~1 week for microscopic assessment for oocysts	Any	Dry season <5 yrs 5-15 yrs >15 yrs Wet season <5 yrs 5-15 yrs >15 yrs	0% 0% 0% 3.0% (2/66) 0% (0/76) 0.8% (1/132)	NR	Dry season total: 3046 1850 2024 3842	0% 0% 0% 0.2% (3/1850) 0% (0/2024) 0.03% (1/3842)	Median by season (range) Dry: -- Wet: 4% (3 - 7%)	Median (range) by season Dry: -- Wet: 2 (1-4)	NR	Transmission (measured mosquito exposure by age)	Mosquito blood meal identification abandoned due to small numbers captured. Age-specific mosquito exposure from Mbita used (see above row)	Dry season <5 yrs 5-15 yrs >15 yrs Wet season <5 yrs 5-15 yrs >15 yrs	Standard adjustment for Sub-Saharan Africa	N/A due to lack of infected mosquitoes 46.0% 0% 54.0%
