# Supplementary material for: Simulation models predict that school-age children are responsible for most human-to-mosquito Plasmodium falciparum transmission in southern Malawi
Source: Malar J. 2018 Apr 3;17:147. doi: 10.1186/s12936-018-2295-4 (PMC5883608; doi:10.1186/s12936-018-2295-4)
Supplement: Supplementary file 3 — Additional file 3. Tool for site-specific model calculations. A spreadsheet that enables researchers and policy-makers to input data from their site into the model and estimate transmission contributions by age. Caution is recommended for the interpretation of this output in settings with malaria epidemiology that is very different than that of southern Malawi. [file 12936_2018_2295_MOESM3_ESM.xlsx]

## Sheet: User inputs
Input Data				Estimated Results
Input population distribution, prevalence of P. falciparum infection, and frequency of bed net usage in the region of interest in cells with green outline. If known, input gametocyte density distributions in cells with yellow outline
Population Distribution (N)				Percent contribution to new transmission (Fa)
Age group	Population size	Percent of population		Age group	Dry season	Rainy season
Children (<5 years)	1066229	0.182011		Children (<5 years)	0.0938467	0.0810872
School-age children (5-15 years)	1754915	0.299574		School-age children (5-15 years)	0.629244	0.609646
Young adults (>15-30 years)	1592417	0.271835		Young adults (>15-30 years)	0.220517	0.215606
Adults (>30 years)	1444474	0.24658		Adults (>30 years)	0.0563921	0.0936608
PCR-based Prevalence of P. falciparum (αa)
Age group	Dry season prevalence	Rainy season prevalence
Children (<5 years)	0.0766	0.1364
School-age children (5-15 years)	0.1894	0.2659
Young adults (>15-30 years)	0.1077	0.1633
Adults (>30 years)	0.0521	0.127
Bed net usage (σa)
Age group	Dry season prevalence	Rainy season prevalence
Children (<5 years)	0.5344	0.7009
School-age children (5-15 years)	0.3355	0.4897
Young adults (>15-30 years)	0.5972	0.6529
Adults (>30 years)	0.5644	0.6304
Gametocyte density distribution among PCR-positive infections (ga,d)
Age group	Dry season distribution (percents within age groups should sum to 100%)	Rainy season distribution (percents within age groups should sum to 100%)
Children (<5 years)
<1 gametocyte/μL	0.577	0.8
1-200 gametocyte/μL	0.365	0.122
>200-400 gametocyte/μL	0.038	0.033
>400 gametocyte/μL	0.019	0.044
School-age children (5-15 years)
<1 gametocyte/μL	0.809	0.675
1-200 gametocyte/μL	0.178	0.294
>200-400 gametocyte/μL	0.006	0.01
>400 gametocyte/μL	0.006	0.02
Young adults (>15-30 years)
<1 gametocyte/μL	0.811	0.708
1-200 gametocyte/μL	0.162	0.269
>200-400 gametocyte/μL	0.014	0.008
>400 gametocyte/μL	0.014	0.015
Adults (>30 years)
<1 gametocyte/μL	0.895	0.752
1-200 gametocyte/μL	0.07	0.213
>200-400 gametocyte/μL	0.018	0.014
>400 gametocyte/μL	0.018	0.021

## Sheet: Model calculations
Built-in parameters - cells in column B can be altered if desired by users - see manuscript for detail	Values			Calculations - alterations not recommended
Infectiousness by gametocyte density (id)				Number of gametocyte carriers by age and density (na,d)
Gametocyte density (per μL)				Age group	Dry season value	Rainy season value
<1	0.015			Children (<5 years)
1-200	0.04			<1 gametocyte/μL	47125.4	116347
>200-400	0.1			1-200 gametocyte/μL	29810.7	17742.9
>400	0.18			>200-400 gametocyte/μL	3103.58	4799.31
				>400 gametocyte/μL	1551.79	6399.08
Relative infectiousness by age group (ia)				School-age children (5-15 years)
Age group				<1 gametocyte/μL	268896	314977
Children (<5 years)	2.5			1-200 gametocyte/μL	59163.8	137190
School-age children (5-15 years)	1.7			>200-400 gametocyte/μL	1994.29	4666.32
Young adults (>15-30 years)	1			>400 gametocyte/μL	1994.29	9332.64
Adults (>30 years)	0.6			Young adults (>15-30 years)
				<1 gametocyte/μL	139089	184110
Relative vector feeding preference (δa)				1-200 gametocyte/μL	27783.5	69951.2
Age group				>200-400 gametocyte/μL	2401.05	2080.33
Children (<5 years)	1			>400 gametocyte/μL	2401.05	3900.63
School-age children (5-15 years)	3			Adults (>30 years)
Young adults (>15-30 years)	4			<1 gametocyte/μL	67355.1	137953
Adults (>30 years)	4			1-200 gametocyte/μL	5268	39074.5
				>200-400 gametocyte/μL	1354.63	2568.27
Reduction in vector feeding due to net use (γ)	0.4			>400 gametocyte/μL	1354.63	3852.41
				Relative vector biting likelihood (ba)
				Age group	Dry season value	Rainy season value
				Children (<5 years)	0.67936	0.57946
				School-age children (5-15 years)	2.3961	2.11854
				Young adults (>15-30 years)	2.56672	2.43304
				Adults (>30 years)	2.64544	2.48704
				New mosquito infections attributable to age group a (Ma)
				Age group	Dry season value	Rainy season value
				Children (<5 years)	4227.3	5920.18
				School-age children (5-15 years)	28344.1	44510.2
				Young adults (>15-30 years)	9933.14	15741.4
				Adults (>30 years)	2540.17	6838.17
